# Supplementary material for: Synthesis and Biological Evaluation of Cyclobutane-Based β3 Integrin Antagonists: A Novel Approach to Targeting Integrins for Cancer Therapy
Source: Cancers (Basel). 2023 Aug 8;15(16):4023. doi: 10.3390/cancers15164023 (PMC10452181; doi:10.3390/cancers15164023)
Supplement: Supplementary file 1 [file cancers-15-04023-s001.zip]

Archive with 1 entries (1 files):
- cancers-2480439-supplementary.pdf
